# Supplementary material for: Efficacy and Safety of Vagus Nerve Stimulation in Lennox–Gastaut Syndrome: A Scoping Review
Source: Children (Basel). 2024 Jul 27;11(8):905. doi: 10.3390/children11080905 (PMC11352554; doi:10.3390/children11080905)
Supplement: Supplementary file 1 [file children-11-00905-s001.zip]

Archive with 1 entries (1 files):
- children-3129017-supplementary.pdf
